# Supplementary material for: Mitochondrial-related hub genes in dermatomyositis: muscle and skin datasets-based identification and in vivo validation
Source: Front Genet. 2024 Feb 8;15:1325035. doi: 10.3389/fgene.2024.1325035 (PMC10882082; doi:10.3389/fgene.2024.1325035)
Supplement: Supplementary file 1 [file Table2.XLSX]

## Sheet: Sheet1
Primer sequence	Forward	Reverse
LAP3	5'-TCGGCAAAGCTCTATGGAAGTGG-3'	5'-TCATCTCATTGGCTGGCGTCTC-3'
CMPK2	5'-CCAGGTTGTTGCCATCGAAG-3'	5'-CAAGAGGGTGGTGACTTTAAGAG-3'
IFI27	5'-TGCTCTCACCTCATCAGCAGT-3'	5'-CACAACTCCTCCAATCACAACT-3'
GAPDH	5'-CACTAGGCGCTCACTGTTCT-3'	5'-GCCCAATACGACCAAATCCGT-3'
